# Supplementary material for: ZAP’s stress granule localization is correlated with its antiviral activity and induced by virus replication
Source: PLoS Pathog. 2019 May 22;15(5):e1007798. doi: 10.1371/journal.ppat.1007798 (PMC6548403; doi:10.1371/journal.ppat.1007798)
Supplement: S1 Appendix — Individual cells were tracked based on whether they were infected or formed SGs. The resulting infection phenotype was quantified on a per cell basis. (XLSX) [file ppat.1007798.s001.xlsx]

## Sheet: Sheet1
Step 1: Below we identify cells in which hZAP-GFP localizes to SGs in the first 18hrs, then ask if the cell becomes infected during the course of the 24hr movie.					Step 2: We look through the movie to first identify infected (nsP3-mCherry+) cells expressing hZAP-GFP, then ask if the cells ever show hZAP-GFP localization to SGs during the entirety of the movie
SG-containing Cell Identification Number	Number of times the identified cell shows SGs in first 18hrs	Does the identified cell ever get infected in the 24hrs of the movie (i.e. GFP+ and mCherry+)? [0=No; 1=Yes]	Other notes		All of the identified cells were already found in Step 1 and are highlighted in yellow.
1	2	0
2	3	1
3	1	0
4	1	0	sister a
5	1	0	sister a
6	1	0
7	1	0
8	1	1
9	1	1	sister b
10	1	1	sister b
11	1	0
12	1	1
13	1	1
14	1	1
15	1	0
16	1	1
17	2	1
18	1	0
19	2	0
20	1	0
21	1	0
22	1	0
23	2	1
24	1	0
25	1	0
26	1	1
27	1	0
28	1	1	sister c
29	1	0	sister c
30	1	0
31	1	0
32	1	0
33	1	0
34	1	1
35	1	0
36	1	0
37	1	1
38	1	1
39	1	1
40	1	0
41	1	0
42	1	0	sister d
43	1	0	sister d
44	1	1
45	1	1
46	1	1
47	1	1
48	1	0
49	1	0
50	1	1
51	1	1
52	1	0
53	1	0
	59	22
Percentage of infected cells that showed hZAP-GFP SG localization	100
Percentage of cells with hZAP-GFP localized to SGs that became infected	41.5094
Percentage of cells with hZAP-GFP localized to SGs that do not become infected	58.4906
